# Supplementary material for: Cold Exposure Rejuvenates the Metabolic Phenotype of Panx1−/− Mice
Source: Biomolecules. 2024 Aug 25;14(9):1058. doi: 10.3390/biom14091058 (PMC11430693; doi:10.3390/biom14091058)
Supplement: Supplementary file 1 [file biomolecules-14-01058-s001.zip]

Archive with 5 entries (5 files):
- Legend to supplementary figures_biomolecules3111710_proofs.pdf
- Original Western blots.tiff
- Supp. Figure S1.tiff
- Supp. Figure S2.tiff
- Supp. Figure S3.tiff
